# Supplementary material for: Gene Characterization of Nocturnin Paralogues in Goldfish: Full Coding Sequences, Structure, Phylogeny and Tissue Expression
Source: Int J Mol Sci. 2023 Dec 19;25(1):54. doi: 10.3390/ijms25010054 (PMC10779419; doi:10.3390/ijms25010054)
Supplement: Supplementary file 1 [file ijms-25-00054-s001.zip]

Archive with 1 entries (1 files):
- ijms-2719042-supplementary.pdf
